# Supplementary material for: Dasatinib induces DNA damage and activates DNA repair pathways leading to senescence in non-small cell lung cancer cell lines with kinase-inactivating BRAF mutations
Source: Oncotarget. 2015 Nov 23;7(1):565–79. doi: 10.18632/oncotarget.6376 (PMC4808018; doi:10.18632/oncotarget.6376)
Supplement: Supplementary file 2 [file oncotarget-07-0565-s002.xlsx]

## Sheet: Canonical pathways
Pathway	Inverse log (p-value)	P-value	Molecules
ATM Signaling	4.68	2.0893e-05	SMC3,CDC25C,CREBBP,CCNB2,MDM2,MRE11A,CBX5,CDK1,CHEK1,CCNB1,MDM4,NFKBIA,FANCD2,SMC2,CREB1,CDK2
Epithelial Adherens Junction Signaling	3.92	0.000120226	SNAI2,EGF,KRAS,IQGAP1,CLIP1,TUBB2B,SORBS1,TGFB2,TUBA3C/TUBA3D,AKT3,TUBA1C,VCL,ACTN1,EGFR,LMO7,ACTB,TUBA4A,TCF3,TUBA1B,MET,MYL9,TUBA1A,ZYX,LEF1,TCF7L2,ACVR2A
ILK Signaling	3.26	0.000549541	SNAI2,FN1,PPP2R2A,ITGB8,CCND1,TGFB1I1,CFL2,FLNA,CREB1,RHOU,AKT3,IRS2,ILKAP,ITGB4,ITGB5,ACTN1,MUC1,ACTB,CREBBP,RPS6KA5,PIK3R3,MYL9,FOS,ITGB2,LEF1,ITGB6,PPP2R1B,FNBP1,MMP9
Aryl Hydrocarbon Receptor Signaling	3.22	0.00060256	NFIC,SLC35A2,MDM2,IL6,CCND1,CYP1B1,FAS,CHEK1,NR2F1,FOS,CCNA2,NCOA7,GSTM2,CCNA1,TGFB1,ALDH1A3,RARA,TGFB2,ALDH3B1,ALDH6A1,CDK2,GSTK1,ALDH7A1
Cell Cycle: G2/M DNA Damage Checkpoint Regulation	3.16	0.000691831	CDC25C,MDM4,KAT2B,CKS2,TOP2A,CCNB2,MDM2,SFN,CDK1,CHEK1,CCNB1
HER-2 Signaling in Breast Cancer	2.81	0.00154882	SOS2,EGF,MDM2,KRAS,ITGB8,CCND1,PIK3R3,ITGB2,PRKCI,AKT3,ITGB4,ITGB6,PRKD1,ITGB5,EGFR
Gap Junction Signaling	2.79	0.00162181	ACTB,SOS2,CSNK1A1,TUBA4A,CSNK1D,GNAI1,EGF,KRAS,ITPR1,TUBA1B,TUBB2B,PIK3R3,PLCB4,SP3,PRKCI,TUBA1A,CAV1,TUBA3C/TUBA3D,PLCB1,AKT3,TUBA1C,PRKD1,MAP3K2,EGFR
LPS/IL-1 Mediated Inhibition of RXR Function	2.66	0.00218776	PPARA,CHST7,HS2ST1,ABCG1,FMO5,ABCA1,CHST2,SLC27A5,GSTM2,ALDH1A3,RARA,HS6ST2,ACSL4,SLCO1B3,ALDH6A1,GSTK1,ALDH7A1,MAP2K7,ACOX2,ACOX1,SLC35A2,IL1R1,PAPSS2,IL33,HS3ST3B1,IL18,NCOA1,ALDH3B1,ABCC3,ACSL1
Caveolar-mediated Endocytosis Signaling	2.65	0.00223872	ACTB,ITGA6,EGF,ITGB8,ITGB2,FLNA,PTPN1,CAV1,ITGB4,ITGB6,PTRF,ITGB5,MAP3K2,EGFR
Remodeling of Epithelial Adherens Junctions	2.62	0.00239883	ACTB,TUBA4A,IQGAP1,TUBA1B,CLIP1,TUBB2B,MET,TUBA1A,TUBA3C/TUBA3D,ZYX,TUBA1C,VCL,ACTN1
Wnt/Î²-catenin Signaling	2.51	0.0030903	WNT3,FRZB,PPP2R2A,CSNK1A1,CCND1,SOX2,TGFB1,RARA,TGFB2,AKT3,SOX4,AXIN2,CREBBP,CSNK1D,MDM2,TCF3,FZD4,TLE4,LEF1,SOX9,DKK1,PPP2R1B,TCF7L2,ACVR2A,WNT11
Role of Macrophages, Fibroblasts and Endothelial Cells in Rheumatoid Arthritis	2.5	0.00316228	SOCS3,FN1,FRZB,WNT3,NFATC3,CSNK1A1,KRAS,CCL5,IL6,CCND1,CEBPG,NFKBIA,CCL2,TGFB1,TLR1,CREB1,TRAF4,AKT3,PLCB1,MAPKAPK2,PRKD1,MAP2K7,CREBBP,IL1R1,TCF3,IL33,PIK3R3,FOS,IL18,PLCB4,PRKCI,FZD4,NFATC2,LEF1,DKK1,PDGFD,WNT11,TCF7L2
p53 Signaling	2.47	0.00338844	WT1,SNAI2,TP63,CSNK1D,MDM2,CCND1,BIRC5,FAS,CHEK1,PIK3R3,PCNA,MDM4,KAT2B,THBS1,AKT3,SFN,CDK2
DNA damage-induced 14-3-3Ïƒ Signaling	2.43	0.00371535	CCNB2,AKT3,SFN,CDK1,CDK2,CCNB1
ERK5 Signaling	2.34	0.00457088	FOS,CREB1,CREBBP,MEF2A,EGF,KRAS,MAP3K8,MEF2C,RPS6KA5,SFN,EGFR,MAP3K2
Mitotic Roles of Polo-Like Kinase	2.28	0.00524807	KIF23,SMC3,CDC25C,PLK4,PPP2R2A,TGFB1,CCNB2,FBXO5,PPP2R1B,CDK1,KIF11,CCNB1
RAR Activation	2.27	0.00537032	AKR1C3,RDH10,NR2F2,GTF2H2,NR2F1,KAT2B,TGFB1,ALDH1A3,RARA,TGFB2,AKT3,MAPKAPK2,PRKD1,CREBBP,SMAD6,PARP1,PIK3R3,FOS,PRKCI,DHRS9,DUSP1,CRABP2,IGFBP3,NCOA1,REL
Factors Promoting Cardiogenesis in Vertebrates	2.27	0.00537032	WNT3,TCF3,NOG,PRKCI,FZD4,TGFB1,TGFB2,LEF1,MEF2C,DKK1,CDK2,PRKD1,TCF7L2,ACVR2A,WNT11
NRF2-mediated Oxidative Stress Response	2.18	0.00660693	DNAJC10,KRAS,DNAJC15,HMOX1,GSTM2,SOD2,GCLM,UBE2E3,PRKD1,GSTK1,MAP2K7,ACTB,CREBBP,SLC35A2,MAFK,MAFF,PIK3R3,DNAJC21,FOS,PRKCI,GPX2,CYP4Z1,AOX1,SQSTM1,FTH1
Methylglyoxal Degradation III	2.15	0.00707946	AKR1C1/AKR1C2,AKR1B10,AKR1C3,AKR1B1
Î²-alanine Degradation I	2.15	0.00707946	ABAT,ALDH6A1
Virus Entry via Endocytic Pathways	2.13	0.0074131	AP2B1,ACTB,CLTB,ITGA6,KRAS,ITGB8,PIK3R3,ITGB2,PRKCI,FLNA,CAV1,ITGB4,ITGB6,PRKD1,ITGB5
HGF Signaling	2.06	0.00870964	MAP2K7,SOS2,KRAS,IL6,CCND1,MET,PIK3R3,FOS,ELF3,PRKCI,AKT3,MAP3K8,ELK3,PRKD1,CDK2,MAP3K2
Macropinocytosis Signaling	1.96	0.0109648	MET,PIK3R3,ITGB2,PRKCI,EGF,KRAS,ITGB4,ITGB8,PDGFD,ITGB6,ITGB5,PRKD1
Regulation of the Epithelial-Mesenchymal Transition Pathway	1.93	0.011749	ID2,MAP2K7,SNAI2,WNT3,SOS2,EGF,FGFR2,KRAS,TCF3,HMGA2,PIK3R3,MET,FZD4,TGFB1,ZEB2,TGFB2,AKT3,LEF1,PDGFD,JAG1,MMP9,WNT11,TCF7L2,EGFR
p38 MAPK Signaling	1.93	0.011749	DDIT3,CREBBP,MEF2A,RPS6KA5,IL1R1,MKNK2,FAS,IL33,PLA2G4A,IL18,DUSP1,TGFB1,CREB1,TGFB2,MEF2C,MAPKAPK2,PLA2G12A
VDR/RXR Activation	1.92	0.0120226	WT1,SPP1,HES1,CCL5,PRKCI,MXD1,NCOA1,IGFBP3,TGFB2,VDR,CST6,PRKD1,HSD17B2
Axonal Guidance Signaling	1.9	0.0125893	DPYSL2,PFN1,WNT3,NFATC3,SOS2,KRAS,SEMA4F,CFL2,UNC5D,PLCB1,ADAM23,TUBA1C,ADAMTS5,PRKD1,GNG12,PAPPA,SEMA5A,TUBA1B,MYL9,PIK3R3,ADAM12,PDGFD,LRRC4C,BDNF,SEMA6A,EGF,ABLIM1,TUBB2B,EFNB2,GLI3,SDC2,EFNA5,TUBA3C/TUBA3D,ADAM19,AKT3,RASSF5,SEMA3E,C9orf3,GNAI1,TUBA4A,PLCB4,PRKCI,NTRK2,TUBA1A,FZD4,EPHA5,NFATC2,WNT11,MMP9
Regulation of Cellular Mechanics by Calpain Protease	1.85	0.0141254	CCNA2,CCNA1,EGF,KRAS,VCL,CCND1,CDK1,ACTN1,CDK2,EGFR
Valine Degradation I	1.84	0.0144544	BCAT1,ABAT,HIBADH,DLD,ALDH6A1
Inhibition of Angiogenesis by TSP1	1.8	0.0158489	CD47,SDC2,TGFB1,THBS1,CD36,AKT3,MMP9
Pancreatic Adenocarcinoma Signaling	1.79	0.0162181	EGF,MDM2,KRAS,CCND1,BIRC5,PIK3R3,HMOX1,TGFB1,GPLD1,TGFB2,TGFA,AKT3,RALGDS,MMP9,CDK2,EGFR
Germ Cell-Sertoli Cell Junction Signaling	1.76	0.017378	MAP2K7,ACTB,TUBA4A,ITGA6,KRAS,IQGAP1,TUBA1B,TUBB2B,PIK3R3,TUBA1A,SORBS1,TGFB1,TUBA3C/TUBA3D,RHOU,TGFB2,ZYX,TUBA1C,MAP3K8,ACTN1,FNBP1,MAP3K2
Atherosclerosis Signaling	1.75	0.0177828	ALOX12B,CD36,IL6,TNFRSF12A,IL33,COL1A1,ITGB2,PLA2G4A,IL18,CCL2,TGFB1,RARRES3,S100A8,ALOX5,PDGFD,MMP9,PLA2G12A
GADD45 Signaling	1.74	0.018197	PCNA,CCND1,CDK1,CDK2,CCNB1
Glioblastoma Multiforme Signaling	1.73	0.0186209	WNT3,SOS2,EGF,MDM2,KRAS,ITPR1,TCF3,CCND1,PIK3R3,PLCB4,FZD4,RHOU,PLCB1,AKT3,LEF1,PDGFD,FNBP1,WNT11,CDK2,EGFR
Cholecystokinin/Gastrin-mediated Signaling	1.72	0.0190546	SOS2,MEF2A,KRAS,ITPR1,IL33,FOS,PLCB4,IL18,PRKCI,RHOU,PLCB1,MEF2C,FNBP1,PRKD1,EGFR
Antiproliferative Role of TOB in T Cell Signaling	1.72	0.0190546	CCNA2,CCNA1,TGFB1,TGFB2,TWSG1,CDK2
Non-Small Cell Lung Cancer Signaling	1.71	0.0194984	PIK3R3,STK4,SOS2,TGFA,AKT3,EGF,KRAS,RASSF5,ITPR1,CCND1,EGFR
Glioma Invasiveness Signaling	1.7	0.0199526	PIK3R3,TIMP3,HMMR,RHOU,PLAUR,KRAS,PLAU,ITGB5,MMP9,FNBP1
4-aminobutyrate Degradation I	1.69	0.0204174	SUCLG2,ABAT
Hepatic Fibrosis / Hepatic Stellate Cell Activation	1.69	0.0204174	FN1,EDNRB,LEPR,EGF,FGFR2,IL6,IL1R1,CCL5,FAS,MYL9,MET,COL1A1,CCL2,TGFB1,IGFBP3,TGFA,TGFB2,MMP9,EGFR
Acute Phase Response Signaling	1.66	0.0218776	SOCS3,MAP2K7,FN1,C1S,SOS2,CP,KRAS,IL6,IL1R1,TCF3,NR3C1,IL33,PIK3R3,C1R,HMOX1,FOS,IL18,SOD2,NFKBIA,CRABP2,AKT3,FGA
Human Embryonic Stem Cell Pluripotency	1.59	0.025704	WNT3,BDNF,SMAD6,FGFR2,TCF3,NOG,SOX2,PIK3R3,FZD4,NTRK2,TGFB1,SPHK1,TGFB2,AKT3,LEF1,PDGFD,WNT11,TCF7L2
DNA Double-Strand Break Repair by Non-Homologous End Joining	1.59	0.025704	LIG4,MRE11A,XRCC5,PARP1
Role of Oct4 in Mammalian Embryonic Stem Cell Pluripotency	1.53	0.0295121	SOX2,NR2F1,KDM5B,SPP1,RARA,NR2F2,MEF2A,PARP1
Estrogen-Dependent Breast Cancer Signaling	1.51	0.030903	PIK3R3,FOS,CREB1,CREBBP,AKT3,KRAS,CCND1,HSD17B1,HSD17B2,EGFR
IL-8 Signaling	1.47	0.0338844	ANGPT1,GNAI1,EGF,KRAS,IQGAP1,CCND1,CSTB,MYL9,PIK3R3,FOS,ITGB2,HMOX1,PRKCI,GPLD1,CYBB,RHOU,AKT3,FNBP1,MMP9,ITGB5,GNG12,PRKD1,EGFR
Pyridoxal 5'-phosphate Salvage Pathway	1.42	0.0380189	DAPK1,NEK2,CSNK1D,CSNK1A1,GRK5,MAP3K8,TTK,CDK1,ACVR2A,CDK2
Uracil Degradation II (Reductive)	1.42	0.0380189	DPYSL2,DPYD
Thymine Degradation	1.42	0.0380189	DPYSL2,DPYD
PPARÎ±/RXRÎ± Activation	1.41	0.0389045	PPARA,MAP2K7,ACOX1,CREBBP,SOS2,CD36,NR2C2,KRAS,IL6,IL1R1,GK,ABCA1,NR2F1,PLCB4,NFKBIA,TGFB1,TGFB2,PLCB1,MEF2C,ACVR2A,ITGB5
Role of Osteoblasts, Osteoclasts and Chondrocytes in Rheumatoid Arthritis	1.41	0.0389045	FRZB,WNT3,NFATC3,CSNK1A1,IL6,NFKBIA,TGFB1,AKT3,ADAMTS5,MAP2K7,SPP1,SMAD6,IL1R1,TCF3,IL33,PIK3R3,COL1A1,FOS,IL18,FZD4,NFATC2,LEF1,DKK1,TCF7L2,WNT11,IL11
Xenobiotic Metabolism Signaling	1.35	0.0446684	PPP2R2A,CHST7,HS2ST1,KRAS,IL6,FMO5,CHST2,HMOX1,GSTM2,CES1,ALDH1A3,HS6ST2,ALDH6A1,PRKD1,GSTK1,ALDH7A1,MAP3K2,MAP2K7,CREBBP,CYP1B1,ESD,PIK3R3,HS3ST3B1,PRKCI,NCOA1,MAP3K8,ALDH3B1,ABCC3,PPP2R1B
Estrogen-mediated S-phase Entry	1.33	0.0467735	CCNA2,CCNA1,CCND1,CDK1,CDK2
Thyroid Cancer Signaling	1.31	0.0489779	NTRK2,BDNF,LEF1,KRAS,TCF3,CCND1,TCF7L2
Stearate Biosynthesis I (Animals)	1.31	0.0489779	BDH2,SLC27A5,SRD5A3,ACSL4,ACOT4,ACSL1
