# Supplementary material for: Dasatinib induces DNA damage and activates DNA repair pathways leading to senescence in non-small cell lung cancer cell lines with kinase-inactivating BRAF mutations
Source: Oncotarget. 2015 Nov 23;7(1):565–79. doi: 10.18632/oncotarget.6376 (PMC4808018; doi:10.18632/oncotarget.6376)
Supplement: Supplementary file 3 [file oncotarget-07-0565-s003.xlsx]

## Sheet: E2F genes
Probe set ID	Gene ID	Entrez Gene ID	Fold Change
201291_s_at	TOP2A	7153	-2.61959
210299_s_at	FHL1	2273	-2.5965
212077_at	CALD1	800	-2.42219
202705_at	CCNB2	9133	-2.35382
228729_at	CCNB1	891	-2.22725
204162_at	NDC80	10403	-2.18145
202095_s_at	BIRC5	332	-2.11817
204709_s_at	KIF23	9493	-2.08499
227961_at	CTSB	1508	-2.07372
203213_at	CDK1	983	-2.00872
202503_s_at	KIAA0101	9768	-1.92544
204780_s_at	FAS	355	-1.90495
204745_x_at	MT1G	4495	-1.83569
203085_s_at	TGFB1	7040	-1.80596
1554696_s_at	TYMS	7298	-1.80276
201663_s_at	SMC4	10051	-1.78115
1554768_a_at	MAD2L1	4085	-1.77816
201710_at	MYBL2	4605	-1.70703
234863_x_at	FBXO5	26271	-1.65314
204244_s_at	DBF4	10926	-1.59937
209151_x_at	TCF3	6929	-1.59227
200935_at	CALR	811	-1.58858
231862_at	CBX5	23468	-1.57851
215629_s_at	DLEU2	8847	-1.56741
212737_at	GM2A	2760	-1.56641
208228_s_at	FGFR2	2263	-1.55384
229127_at	JAM2	58494	-1.52978
213226_at	CCNA2	890	-1.50396
223038_s_at	FAM60A	58516	-1.45303
208711_s_at	CCND1	595	-1.45289
211804_s_at	CDK2	1017	-1.44334
205394_at	CHEK1	1111	-1.43398
201202_at	PCNA	5111	-1.43383
217755_at	HN1	51155	-1.3849
201476_s_at	RRM1	6240	-1.36191
203065_s_at	CAV1	857	-1.35861
203358_s_at	EZH2	2146	-1.35223
201502_s_at	NFKBIA	4792	1.39724
225606_at	BCL2L11	10018	1.41565
209185_s_at	IRS2	8660	1.43117
237241_at	ECT2	1894	1.43257
206907_at	TNFSF9	8744	1.43999
217542_at	MDM2	4193	1.45734
215078_at	SOD2	6648	1.46065
200924_s_at	SLC3A2	6520	1.48108
224646_x_at	H19	283120	1.5327
216206_x_at	MAP2K7	5609	1.56469
205899_at	CCNA1	8900	1.83587
201041_s_at	DUSP1	1843	1.87571
209189_at	FOS	2353	1.94935
203394_s_at	HES1	3280	2.0416
