# Supplementary material for: Dasatinib induces DNA damage and activates DNA repair pathways leading to senescence in non-small cell lung cancer cell lines with kinase-inactivating BRAF mutations
Source: Oncotarget. 2015 Nov 23;7(1):565–79. doi: 10.18632/oncotarget.6376 (PMC4808018; doi:10.18632/oncotarget.6376)
Supplement: Supplementary file 4 [file oncotarget-07-0565-s004.xlsx]

## Sheet: Sheet1
Upstream Regulator	Predicted Activation State	Activation z-score	p-value of overlap
TP53	Activated	2.173	1.13e-22
E2F1	Inhibited	-2.395	1.13e-07
E2F2	Inhibited	-2.236	0.0088
E2F3	Inhibited	-2.449	0.000151
