# Supplementary material for: Dasatinib induces DNA damage and activates DNA repair pathways leading to senescence in non-small cell lung cancer cell lines with kinase-inactivating BRAF mutations
Source: Oncotarget. 2015 Nov 23;7(1):565–79. doi: 10.18632/oncotarget.6376 (PMC4808018; doi:10.18632/oncotarget.6376)
Supplement: Supplementary file 5 [file oncotarget-07-0565-s005.xlsx]

## Sheet: Table S4
Supplementary Table 4. Drugs and drug targets listed in the Genomics of Drug Sensitivity in Cancer (GDSC) and Cancer Cell Line Encyclopedia (CCLE) databases. We also tested 13 drugs (listed in the MD Anderson column).
GDSC			CCLE			MD Anderson
Drug	Target		Drug	Target		Drug	Target
BIBW2992	EGFR, ERBB2		17-AAG	HSP90		Erlotinib	EGFR
BI-D1870	p90 RSK		AZD0530	ABL		8 Cl Ad	PKAI, cAMP analogue
Bosutinib	SRC, ABL, TEC		AZD6244	MEK		TAK960	PLK
GDC-0449	SMO		Erlotinib	EGFR		GSK461364	PLK
Gefitinib	EGFR		Lapatinib	EGFR		Ibrutinib	BTK
KU-55933	ATM		PD-0325901	MEK		BIBW2992	EGFR
NVP-BEZ235	PI3K (Class 1) and mTORC1/2		Paclitaxel	TUBB1		PD.0332991	CDK
PD-032590	MEK1/2		PF2341066	c-MET		ABT.263	BCL2
RDEA119	MEK1/2		PLX4720	RAF		VX-680	AURORA
SB 216763	GSK3A/B		TAE684	ALK		OSI-906	IGF-1R
AZD-228	PARP1/2		Panobinostat	HDAC		Ganetespib	HSP90
Cytarabine	DNA synthesis		ZD-6474	EGFR		Dinaciclib	CDK
Lenalidomide	TNF alpha		Sorafenib	RTK		Compound C	AMPK
Nutlin-3a	MDM2
7-AAG	HSP90
GDC094	PI3K (class 1)
JNK Inhibitor VIII	JNK
CCT018159	HSP90
SL 0101-1	RSK, AURKB, PIM3
Vorinostat	HDAC inhibitor Class I, IIa, IIb, IV
Methotrexate	Dihydrofolate reductase (DHFR)
Docetaxel	Microtubules
Vinblastine	Microtubules
CI-1040	MEK1/2
CEP-70	FLT3, JAK2, NTRK1, RET
AMG-706	VEGFR, RET, c-KIT, PDGFR
Camptothecin	TOP1
681640	WEE1, CHK1
TW 37	BCL-2, BCL-XL
AICAR	AMPK agonist
RO-3306	CDK1
Nilotinib	ABL
Cisplatin	DNA crosslinker
BMS-708163	gamma-secretase
PD-173074	FGFR1/3
AZD8055	mTORC1/2
ABT-888	PARP1/2
VX-702	p38
PLX4720	BRAF
GW 441756	NTRK1
SB590885	BRAF
ATRA	Retinoic acid and retinoid X receptor agonist
PF-470867	p70 S6KA
BIRB 0796	p38, JNK2
Axitinib	PDGFR, KIT, VEGFR
ZM-447439	AURKB
AZD6482	PI3K
NU-7441	DNAPK
ABT-263	BCL2, BCL-XL, BCL-W
CCT007093	PPM1D
JNJ-2685465	MDM2
AG-014699	PARP1, PARP2
EHT 1864	Rac GTPases
BX-795	TBK1, PDK1, IKK, AURKB/C
Temsirolimus	MTOR
AZD7762	CHK1/2
Elesclomol	HSP70
