# Supplementary material for: Dasatinib induces DNA damage and activates DNA repair pathways leading to senescence in non-small cell lung cancer cell lines with kinase-inactivating BRAF mutations
Source: Oncotarget. 2015 Nov 23;7(1):565–79. doi: 10.18632/oncotarget.6376 (PMC4808018; doi:10.18632/oncotarget.6376)
Supplement: Supplementary file 6 [file oncotarget-07-0565-s006.xlsx]

## Sheet: Table 5
Supplemental Table 5. Summary of all drugs listed in the databases and tested at MD Anderson.
Drug	Target
681640	WEE1, CHK1
7-AAG	HSP90
8 Cl Ad	PKAI, cAMP analogue
ABT-263	BCL2, BCL-XL, BCL-W
ABT-888	PARP1/2
AG-04699	PARP1, PARP2
AICAR	AMPK agonist
AMG-706	VEGFR, RET, c-KIT, PDGFR
ATRA	Retinoic acid and retinoid X receptor agonist
Axitinib	PDGFR, KIT, VEGFR
AZD0530	ABL
AZD-228	PARP1/2
AZD6244	MEK
AZD7762	CHK1/2
AZD8055	mTORC1/2
BIBW2992	EGFR
BI-D1870	p90 RSK
BIRB 0796	p38, JNK2
BMS-70863	gamma-secretase
Bosutinib	SRC, ABL, TEC
BX-795	TBK1, PDK1, IKK, AURKB/C
Camptothecin	TOP1
CCT007093	PPM1D
CCT018159	HSP90
CEP-70	FLT3, JAK2, NTRK1, RET
CI-1040	MEK1/2
Cisplatin	DNA crosslinker
Compound C	AMPK
Cytarabine	DNA synthesis
Dinaciclib	CDK
Docetaxel	Microtubules
EHT 1864	Rac GTPases
Elesclomol	HSP70
Erlotinib	EGFR
Erlotinib	EGFR
Ganetespib	HSP90
GDC-0449	SMO
GDC094	PI3K (class 1)
Gefitinib	EGFR
GSK461364	PLK
GW 44756	NTRK1
Ibrutinib	BTK
JNJ-2685465	MDM2
JNK Inhibitor VIII	JNK
KU-55933	ATM
Lapatinib	EGFR
Lenalidomide	TNF alpha
Methotrexate	Dihydrofolate reductase (DHFR)
Nilotinib	ABL
NU-7441	DNAPK
Nutlin-3a	MDM2
NVP-BEZ235	PI3K (Class 1) and mTORC1/2
OSI-906	IGF-1R
Paclitaxel	TUBB1
Panobinostat	HDAC
PD.0332991	CDK
PD-032590	MEK1/2
PD-0325901	MEK
PD-173074	FGFR1/3
PF2341066	c-MET
PF-470867	p70 S6KA
PLX4720	BRAF
RDEA119	MEK1/2
RO-3306	CDK1
SB 216763	GSK3A/B
SB590885	BRAF
SL 0101-1	RSK, AURKB, PIM3
Sorafenib	RTK
TAE684	ALK
TAK960	PLK
Temsirolimus	MTOR
TW 37	BCL-2, BCL-XL
Vinblastine	Microtubules
Vorinostat	HDAC inhibitor Class I, IIa, IIb, IV
VX-680	AURORA
VX-702	p38
AZD6482	PI3K
ZD-6474	EGFR
ZM-447439	AURKB
