# Supplementary material for: Dasatinib induces DNA damage and activates DNA repair pathways leading to senescence in non-small cell lung cancer cell lines with kinase-inactivating BRAF mutations
Source: Oncotarget. 2015 Nov 23;7(1):565–79. doi: 10.18632/oncotarget.6376 (PMC4808018; doi:10.18632/oncotarget.6376)
Supplement: Supplementary file 7 [file oncotarget-07-0565-s007.xlsx]

## Sheet: Sheet1
Supplemental Table 3
	forward primer 5' to 3'	reverse primer 5' to 3'
ETV5	TGCAAGGGGAGGAGAGCGGC	TCTGGGGGAAAAGGGATCCTCCTGA
FOSL1	TCCTTTCACCCCCAGCCTGATCT	AGGCTCAGGAGTGCTGGGGT
SPRY2	CACGGTCTGCCTGAGCACCG	ACCTGCGAGTGCTGGAGCCT
DUSP6	CGAGTTCTCCCTGCATTGCGAGA	CTGCTGCTACACGAGCCGTCT
DAPK1	CCAGACTGTCTTCCACCAACTC	TCCTCACACTCACGTTCTCGCA
CTGF	CTTGCGAAGCTGACCTGGAAGA	CCGTCGGTACATACTCCACAGA
CYR61	GGAAAAGGCAGCTCACTGAAGC	GGAGATACCAGTTCCACAGGTC
CHK1	GTGTCAGAGTCTCCCAGTGGAT	GTTCTGGCTGAGAACTGGAGTAC
TAZ	ACCGTGTCCAATCACCAGTCCT	CCTTGGTGAAGCAGATGTCTGC
